# Supplementary material for: Potential α-Glucosidase Inhibitors from the Deep-Sea Sediment-Derived Fungus Aspergillus insulicola
Source: Mar Drugs. 2023 Feb 26;21(3):157. doi: 10.3390/md21030157 (PMC10056930; doi:10.3390/md21030157)
Supplement: Supplementary file 1 [file marinedrugs-21-00157-s001.zip]

Archive with 1 entries (1 files):
- marinedrugs-2231204-supplementary.pdf
